# Supplementary material for: DNA methylation as a triage marker for colposcopy referral in HPV-based cervical cancer screening: a systematic review and meta-analysis
Source: Clin Epigenetics. 2023 Aug 2;15:125. doi: 10.1186/s13148-023-01537-2 (PMC10399027; doi:10.1186/s13148-023-01537-2)
Supplement: Supplementary file 1 — Additional file 1. Additional Tables S1–S2. [file 13148_2023_1537_MOESM1_ESM.xlsx]

## Sheet: Table S1
Table S1 – Collected variables for each study
ID	Population overlap	Number controls/ CIN0	Number CIN1	Number CIN2	Number CIN3	Number IC	Cytology TP for CIN2+ (cutoff: ASC-US)	Cytology TN for CIN2+ (cutoff: ASC-US)	Cytology FP for CIN2+ (cutoff: ASC-US)	Cytology FN for CIN2+ (cutoff: ASC-US)	HPV 16/18 test TP for CIN2+	HPV 16/18 test FP for CIN2+	HPV 16/18 test TN for CIN2+	HPV 16/18 test FN for CIN2+	DNA methylation markers studied	Cutoff	Method for cutoff (convenience, ROC, other)	Number CIN2+ positives (TP)	Number ≤CIN1 negatives (TN)	Number ≤CIN1 positives (FP)	Number CIN2+ negatives (FN)	Number of CIN2+	Number of ≤CIN1	Number CIN3+ positives (TP)	Number ≤CIN2 negatives (TN)	Number ≤CIN2 positives (FP)	Number CIN3+ negatives (FN)	Number of CIN3+	Number of ≤CIN2	Ref.
B1	No	178*a		20	35	4	38	149	29	20	---	---	---	---	CADM1/MAL	Positive of at least 1 marker	ROC spec. ≥20%	55	42	136	3	58	178	38	45	153	0	38	198	Hesselink et al. 2011 Clin Can Res
				20	35	4					---	---	---	---	Panel (CADM1-m18/MAL-m1)	Positive of at least 1 marker	ROC spec. ≥30%	52	59	119	6			37	64	134	1		198
				20	35	4					---	---	---	---	Panel (CADM1-m18/MAL-m1)	Positive of at least 1 marker	ROC spec. ≥40%	46	79	99	12			33	86	112	5		198
				20	35	4					---	---	---	---	Panel (CADM1-m18/MAL-m1)	Positive of at least 1 marker	ROC spec. ≥50%	44	96	82	14			32	104	94	6		198
				20	35	4					---	---	---	---	Panel (CADM1-m18/MAL-m1)	Positive of at least 1 marker	ROC spec. ≥60%	42	115	63	16			31	124	74	7		198
				20	35	4					---	---	---	---	Panel (CADM1-m18/MAL-m1)	Positive of at least 1 marker	ROC spec. ≥70%	36	139	39	22			26	149	49	12		198
				20	35	4					---	---	---	---	Panel (CADM1-m18/MAL-m1)	Positive of at least 1 marker	ROC spec. ≥80%	30	153	25	28			23	165	33	15		198
E1	Yes	58	21	15	25	9	41	40	39	8	---	---	---	---	C13ORF18	ROC Curve	ROC Curve	24	73	6	25	49	79	22	86	8	12	34	94	Boers et al. 2014 BJC
															JAM3			31	71	8	18			28	83	11	6		94
															EPB41L3			33	45	34	16			30	57	37	4		94
															TERT			34	49	30	15			26	56	38	8		94
E4	No	8+147*b	11	19	30	3	33	139	27	19	---	---	---	---	FAM19A4	ROC Curve	ROC spec. ≥70%	36	116	50	16	52	166	25	124	61	8	33	185	De Strooper et al. 2014 Can Preven Res
E5	No	105	28	42	23	19	---	---	---	---	---	---	---	---	DLX1/ ITGA4/ RXFP3/SOX17/ZNF671	Positive if at least 2 of 5 markers positive	Convience	47	118	15	37	84	133	32	145	30	10	42	175	Hansel et al. 2014 Plos One
E9	Yes	231+165+ 247*c	151	78	134	13	---	---	---	---	133	267	527	92	MAL/miR124-2	ROC curve	ROC spec. ≥50%	163	389	405	62	225	794	108	412	460	39	147	872	Verhoef et al. 2014 Gynecologic Oncology
							---	---	---	---							ROC spec. ≥60%	150	454	340	75			100	482	390	47		872
							---	---	---	---							ROC spec. ≥70%	111	541	253	114			81	589	283	66		872
							---	---	---	---							ROC spec. ≥80%	76	659	135	149			66	727	145	81		872
E10	Yes	133+72*b,d	79	45	73	6	---	---	---	---	---	---	---	---	MAL/miR124-2	Positive of at least 1 marker	ROC spec. ≥50%	90	121	163	34	124	284	55	131	198	24	79	329	Verhoef et al. 2014 Lancet Onc
F1	No	71	84	50	43	0	88	71	84	5	41	37	118	52	CADM1/MAL/miR124-2	Positive of at least 1 marker	ROC spec. ≥10%	93	16	139	0	93	155	----	----	----	----	----	----	Vuyst et al. 2014 Epidemiology and Prevention
																	ROC spec. ≥20%	92	33	122	1			----	----	----	----	----	----
																	ROC spec. ≥30%	90	53	102	3			----	----	----	----	----	----
																	ROC spec. ≥40%	87	60	95	6			----	----	----	----	----	----
																	ROC spec. ≥50%	83	78	77	10			----	----	----	----	----	----
																	ROC spec. ≥60%	79	91	64	14			----	----	----	----	----	----
																	ROC spec. ≥70%	67	109	46	26			----	----	----	----	----	----
																	ROC spec. ≥80%	60	124	31	33			----	----	----	----	----	----
																	ROC spec. ≥90%	47	140	15	46			----	----	----	----	----	----
F5	Yes	77+40+93*c	64	28	56	6	68	215	59	22	---	---	---	---	CADM1/MAL	Positive of at least 1 marker	ROC spec. ≥70%	54	198	76	36	90	274	43	215	87	19	62	302	Verhoef et al. 2015 Gynecologic Oncology
F6	No	55	41	41	24	7	---	---	---	---	---	---	---	---	JAM3	ROC Curve	ROC Curve	42	86	10	30	72	96	25	110	27	6	31	137	Yin et al. 2015 Oncotarget
G1 a	Yes	125+69 *b	76	41	72	6	---	---	---	---	67	93	177	52	FAM19A4/miR124-2	Positive of at least 1 marker	ROC spec. ≥70%	76	191	79	43	119	270	55	211	100	23	78	311	De Strooper et al. 2016 Gynecologic Oncology
G1 b		24+107*b	24	27	68	5	---	---	---	---	64	39	116	35			ROC spec. ≥70%	59	121	34	40	99	155	50	139	43	22	72	182
G2	Yes	41+146+89*c	26	20	19 *e		---	---	---	---	21	89	213	18	S5 (EPB41L3 + HPV16L1 + HPV16L2+ HPV18L2 +HPV31L1 +HPV33L2)	0.8	Sens. >90%	29	197	105	10	39	302	----	----	----	----	----	----	Lorincz et al. 2016 IJC
															S4 (EPB41L3 + HPV16L1 + HPV16L2+ HPV18L2 +HPV31L1)	0.5		27	178	124	12	39	302	----	----	----	----	----	----
G3	Yes	173	124	78	73	2	---	---	---	---	---	---	---	---	FAM19A4	ROC Curve	ROC spec. ≥70%	68	246	51	85	153	297	49	305	70	26	75	375	Luttmer et al. 2016 BJC
G4	Yes	190	138	90	87	3	---	---	---	---	---	---	---	---	FAM19A4	0.415	Unclear	104	243	85	76	180	328	68	297	121	22	90	418	Luttmer et al. 2016 IJC
H4	No	58	42*e		84	5	---	---	---	---	---	---	---	---	ASTN1/DLX1/ITGA4/RXFP3/ SOX17/ZNF671	Added score of all six genes higher or equal to 0.5		----	----	----	----	----	----	60	76	24	29	89	100	Schmitz et al. 2017 Clin Epigen
H5	No	100	18	39	86	69	---	---	---	---	115	24	94	79	ZNF582	ΔCt ≤11	Unclear	----	----	----	----	----	----	120	122	35	35	155	157	Tian et al. 2017 Oncotarget
															ZNF582/PAX1	Positive of at least 1 marker		----	----	----	----	----	----	134	102	55	21		157
H7	No	45	50	46	43	75	---	---	---	---	---	---	---	---	JAM3	Unclear	Unclear	146	86	9	18	164	95	98	127	14	20	118	141	Yuan et al. 2017 Int J Clin Exp Med
															SLIT2			100	85	10	64			83	111	30	35		141
															TERT			100	43	52	64			101	56	85	17		141
															SOX1			126	93	2	38			110	127	14	8		141
															C13orf18			120	94	1	44			101	123	18	17		141
															JAM3/SLIT2			125	87	8	39			87	128	13	31		141
															JAM3/C13orf18			128	67	28	36			89	106	35	29		141
															JAM3/SOX1			138	86	9	26			103	127	14	15		141
															SLIT2/C13orf18			116	61	34	48			78	109	32	40		141
															SLIT2/SOX1			126	85	10	38			90	128	13	28		141
															C13orf18/SOX1			98	78	17	66			79	127	14	39		141
I1	No	66	31	57*e		61	98	58	39	20	77	32	65	41	FAM19A4	Unclear	Unclear	89	79	18	29	118	97	----	----	----	----	----	----	Bu et al. 2018 BMC Cancer
I8a	Yes	178*a		22	35	8	---	---	---	---	---	---	---	---	ASCL1/LHX8/ ST6GALNAC5	Logistic Model	80% specificity	45	106	28	20	65	134	34	117	39	9	43	156	Verlaat et al. 2018 Clin Cancer Res
I8b		134*a		28	56	25	---	---	---	---	---	---	---	---				88	144	34	21	109	178	74	158	48	7	81	206
J1	No	150*f		63	44	0	---	---	---	---	---	---	---	---	S5 (EPB41L3 + HPV16L1 + HPV16L2+ HPV18L2 +HPV31L1 +HPV33L2)	0.8	Logistic Model	81	66	84	26	107	150	41	89	124	3	44	213	Cook et al. 2019 IJC
J7	No	189	11	16	16	3	---	---	---	---	---	---	---	---	ANKRD18CP	Ct below 50	Unclear	16	144	56	19	35	200	9	153	63	10	19	216	van Leeuwen et al. 2019 IJC
															C13ORF18	Ct below 50		8	191	9	27			6	205	11	13		216
															EPB41L3	Ct below 50		25	137	63	10			16	144	72	3		216
															JAM3	Ct below 50		17	188	12	18			13	200	16	6		216
															SOX1	Methylation above 19.1		21	173	27	14			14	182	34	5		216
															ZSCAN1	Methylation above 132		15	176	24	20			11	188	28	8		216
															ANKRD18CP/ C13orf18/JAM 3	Positive of at least 1 marker		21	136	64	14			13	144	72	6		216
															C13orf18/EPB41L3/ JAM3			28	132	68	7			18	127	89	1		216
															SOX1/ZCAN1			22	167	33	13			15	176	40	4		216
K3	No	66	32	46	49	34	---	---	---	---	99	70	28	30	C13orf18/EPB41L3/ JAM3	Positive of at least 1 marker	Unclear	102	62	36	27	129	98	77	84	60	6	83	144	Li et al. 2020 IJC
															ANKRD18CP/ C13orf18/JAM3			97	66	32	32			75	91	53	8		144
															SOX1/ZCAN1			92	66	32	37			74	94	50	9		144
															ANKRD18CP	Ct below 50		83	77	21	46			68	108	36	15		144
															C13ORF18	Ct below 50		52	98	0	77			47	140	4	36		144
															EPB41L3	Ct below 50		94	66	32	35			74	92	52	9		144
															JAM3	Ct below 50		87	74	24	42			72	107	37	11		144
															SOX1	Methylation above 19.1		87	80	18	42			73	112	32	10		144
															ZSCAN1	Methylation above 132		84	76	22	45			69	107	37	14		144
L1a	No	80+23*b	18	15	20	5	---	---	---	---	---	---	---	---	FAM19A4/miR124-2	Manufacturer	ROC Curve	25	86	35	15	40	121	20	96	40	5	25	136	Bonde et al. 2021 IJC
L1b		193+122*b	34	18	49	8												55	277	72	20	75	349	44	284	83	13	57	367
L1c		59+692*b	75	42	58	2												69	637	189	33	102	826	47	657	211	13	60	868
L1d		32+648*b	36	49	101	5												104	575	141	51	155	716	84	604	161	22	106	765
L2	Yes	864			109	6	---	---	---	---	---	---	---	---	FAM19A4/miR124-2	Positive of at least 1 marker	ROC Curve	----	----	----	----	----	----	87	675	189	28	115	864	Vink et al. 2021 Clin Micr Inf
*a Included histologically confirmed CIN0 or CIN1, or negative co-test (cytology and hrHPV) at follow-up; *b histologically confirmed CIN0 + negative co-test (cytology and hrHPV) at follow-up; *c histologically confirmed CIN0 + negative co-test (cytology and hrHPV) at follow-up+ women without study endpoint (classified by the authors as 'no CIN2+ detected'); *d women without study endpoint were e…

## Sheet: Table S2
Table S2 – Individual studies quality assessment according to QUADAS-2.
Author, year, journal	StudyID	Risk of bias																	Concerns of applicability
		Patient selection					Index test				Reference standard				Flow and timing				Patient selection	Index test	Reference standard
		P1	P2	P3	P4	P	T1	T2	T3	T	R1	R2	R3	R	F1	F2	F3	F
Referral population based Studies
De Strooper et al. 2016 Gyn Onc	G1	Y	Y	N	Y	Possible	Y	U	Y	Low	Y	Y	U	Low	Y	Y	N*	Low*	Possible	Low	Low*
Luttmer et al. 2016 BJC	G3	Y	Y	N	Y	Possible	Y	U	Y	Low	Y	Y	Y	Low	Y	Y	Y	Low	Possible	Low	Low
Luttmer et al. 2016 IJC	G4	Y	Y	N	Y	Possible	Y	Y	Y	Low	Y	Y	Y	Low	Y	Y	Y	Low	Possible	Low	Low
van Leeuwen et al. 2019 IJC	J7	Y	Y	Y	Y	Low	Y	Y	Y	Low	U	U	Y	Possible	N	U	U	Possible	Low	Low	Possible
Verhoef et al. 2014 Gynecologic Oncology	E9	Y	Y	Y	Y	Low	Y	Y	Y	Low	Y	Y	Y	Low	Y	U	N*	Low*	Low	Low	Low*
Verhoef et al. 2014 Lancet Oncol	E10	Y	Y	Y	Y	Low	Y	Y	Y	Low	Y	Y	Y	Low	Y	Y	N*	Low*	Low	Low	Low*
Verhoef et al. 2015 Gyn Onc	F5	Y	Y	Y	Y	Low	Y	U	Y	Low	Y	Y	Y	Low	Y	Y	N	Low*	Low	Low	Low
Cohort Studies
Bu et al. 2018 BMC Cancer	I1	U	Y	N	U	High	Y	Y	Y	Low	U	U	U	Possible	Y	U	N	Possible	High	Low	Possible
De Strooper et al. 2014 Canc Prev Res	E4	Y	U	Y	U	Possible	Y	U	Y	Low	Y	Y	Y	Low	N	Y	N*	Low*	Possible	Low	Low*
Hansel et al. 2014 Plos One	E5	Y	Y	N	Y	Low	Y	Y	Y	Low	Y	Y	Y	Low	N	U	Y	Possible	Possible	Low	Low
Li et al. 2020 IJC	K3	Y	Y	N	Y	Possible	Y	Y	Y	Low	Y	Y	U	Low	N	U	Y	High	Possible	Low	Low
Schmitz et al. 2017 Clin Epigen	H4	U	U	N	N	High	Y	U	Y	Low	Y	Y	Y	Low	N	Y	Y	Possible	High	Low	Low
Tain et al. 2017 Oncotarget	H5	Y	Y	N	Y	Possible	Y	U	Y	Low	Y	Y	Y	Low	N	U	Y	Possible	Possible	Low	Low
Vuyst et al. 2014 Epidemiology and Prevention	F1	Y	Y	N	Y	Possible	Y	U	Y	Low	Y	Y	U	Low	Y	U	Y	Low	High	Low	Low
Yin et al. 2015 Oncotarget	F6	U	Y	N	U	High	Y	Y	Y	Low	Y	Y	Y	Low	N	U	Y	Possible	High	Low	Low
Case-control Studies
Cook et al. 2019 IJC	J1	Y	U	N	U	High	Y	Y	Y	Low	Y	Y	Y	Low	N	Y	N	High	High	Low	Low
Lorincz et al. 2016 IJC	G2	Y	U	Y	U	Possible	Y	Y	Y	Low	U	U	Y	Possible	N	U	U	High	Possible	Low	Possible
Yuan et al. 2017 Int J Clin Exp	H7	U	U	N	Y	High	Y	U	U	Possible	Y	Y	Y	Low	N	Y	Y	Low	High	Possible	Low
Convenience studies
Bonde et al. 2021 IJC	L1	Y	Y	Y	Y	Low	Y	Y	Y	Low	Y	Y	Y	Low	N	Y	N*	Low*	Low	Low	Low*
Boer et al. 2014 BJC	E1	Y	U	N	U	High	Y	U	Y	Low	Y	Y	Y	Low	N	U	N	High	High	Low	Possible
Hessenlink et al. 2011 Clin Canc Res	B1	Y	Y	Y	U	Low	Y	U	Y	Low	N	Y	Y	Possible	N	U	N	High	Low	Low	Possible
Verlaat et al. 2018 Clin Cancer Res	I8	Y	Y	N	Y	Low	Y	U	Y	Low	Y	Y	Y	Low	N	U	N*	Possible	Low	Low	Low*
Vink et al. 2021 Clin Micro Inf	L2	Y	Y	Y	Y	Low	Y	U	Y	Low	U	Y	Y	Possible	Y	Y	U	Possible	Low	Low	Possible
QUADAS items: P1=Participant selection is fully described; P2= A consecutive or random sample of patients was selected P3= Study population had a prevalence of CIN2+ below 30% (in studies reporting only CIN3+ outcome prevalence <20%); P4= Study avoided innappropiate exclusions; T1= The index test was well described; T2= The index test results were intrepeted without knowlegde of the results of re…
